# Supplementary material for: Nutritional Strategies to Address Malnutrition in Dialyses Patients: A Systematic Review
Source: Nutrients. 2025 Nov 5;17(21):3478. doi: 10.3390/nu17213478 (PMC12608553; doi:10.3390/nu17213478)
Supplement: Supplementary file 1 [file nutrients-17-03478-s001.zip]

Archive with 1 entries (1 files):
- nutrients-3933005-supplementary.pdf
